# Supplementary material for: GASZ self-interaction clusters mitochondria into the intermitochondrial cement for proper germ cell development
Source: PNAS Nexus. 2024 Jan 2;3(1):pgad480. doi: 10.1093/pnasnexus/pgad480 (PMC10781510; doi:10.1093/pnasnexus/pgad480)
Supplement: pgad480_Supplementary_Data [file pgad480_supplementary_data.zip]

Archive with 3 entries (3 files):
- PNASNEXUS-PNASNEXUS-2023-00879RR-s02.xlsx
- PNASNEXUS-PNASNEXUS-2023-00879RR-s03.xlsx
- PNASNEXUS-PNASNEXUS-2023-00879RR-s01.pdf
