# Supplementary material for: GASZ self-interaction clusters mitochondria into the intermitochondrial cement for proper germ cell development
Source: PNAS Nexus. 2024 Jan 2;3(1):pgad480. doi: 10.1093/pnasnexus/pgad480 (PMC10781510; doi:10.1093/pnasnexus/pgad480)
Supplement: pgad480_Supplementary_Data [file pgad480_supplementary_data.zip › PNASNEXUS-PNASNEXUS-2023-00879RR-s02.xlsx]

## Sheet: unpaired.Control_vs_P345401
piRNA expression for P345/451 vs Control Column A: piRNAname, piRNA name. Novel piRNAs with 'novel' string in the name. Column B: piRNA-seq, piRNA sequence. Column C: log2(Foldchange), Fold change between two groups, log2 transform. Column D: Pvalue, Pvalue is calculated by unpaired t-test. Column E: Regulation, 'up' indicates up-regulation, and 'down' indicates down-regulation. Column F ~ K: tag…
piRNA Information		Statistics & Regulation			piRNA Normalized reads by miRNA
piRNAname	piRNA-seq	log2(FoldChange)	Pvalue	Regulation	Control1	Control2	Control3	P345401-1	P345401-2	P345401-3
mmu_piR_000159	AAAGTCAGCCCTCGACACAAGGGTTTGT	0.204807	0.122364	up	218.866	242.624	268.456	305.235	272.716	263.793
mmu_piR_000216	ACGATACGGCAGCGCCGAAGGAGCCTCGG	0.297095	0.852118	up	6.16523	8.98607	0	0	0	19.3019
mmu_piR_000219	ACGGGAAACCTCACCCGGCCCGGACAC	-1.11499	0.0189332	down	47.7805	52.4188	38.0313	10.6477	24.2131	27.3444
mmu_piR_000267	AGCCTATGATGGATTGGTTATCCCTGTCTGAA	-0.430627	0.185442	down	35.4501	23.9629	40.2685	28.394	25.4874	19.3019
mmu_piR_000273	AGCTGGTGTTGTGAATCAGGCCGTT	-0.132097	0.846892	down	18.4957	8.98607	8.94855	10.6477	19.1156	3.21699
mmu_piR_000310	ATCGATGTGGTGCTCCGGAGTTCTCTTCGGGC	-0.017791	0.823205	down	2176.33	2096.75	1955.26	2181.01	1891.17	2079.78
mmu_piR_000362	CAAGAACGAAAGTCGGAGGTTCGAAGACGA	-0.239313	0.125514	down	909.371	921.072	881.432	906.832	691.984	698.086
mmu_piR_000366	CAAGATTCCCATTCTTGCGACCCGGGT	0.0214192	0.95207	up	49.3218	46.428	26.8456	55.0133	35.6824	33.7783
mmu_piR_000414	CACGGCCGGTACAGTGAAACTGCGAATG	-0.137916	0.437051	down	1270.04	1255.05	1176.73	1366.46	939.212	1058.39
mmu_piR_000419	CACTGAATTCAAGGACAGCCTGGGC	1.60059	0.126712	up	0	0	0	3.54925	2.54874	0
mmu_piR_000536	CCATGGTGACCACGGGTGACGGGGAA	0.176282	0.35458	up	89.3958	128.8	98.434	129.547	109.596	119.028
mmu_piR_000578	CCGCCCGTCGCTACTACCGATTGGAT	0.692065	0.187492	up	13.8718	13.4791	6.71141	12.4224	26.7618	17.6934
mmu_piR_000580	CCGGGTGATGCGAATCGTAATCTGAGCCGA	-0.175141	0.364031	down	419.236	386.401	400.447	443.656	318.593	305.614
mmu_piR_000585	CCGTGGCGCAATGAAGGTGAAGGGCC	-0.0581615	0.565407	down	639.642	596.076	527.964	559.006	536.511	598.359
mmu_piR_000616	CGCGAAGGCCCGCGGCGGGTGTTGACGCGATG	-0.122485	0.302876	down	17893	17331.1	16760.6	18157.9	14359.6	15235.6
mmu_piR_000619	CGGCGGCTTTGGTGACTCTAGATAACC	0.0626342	0.505459	up	5057.03	4812.04	4472.04	4952.97	4605.58	5419.01
mmu_piR_000620	CGGGCCGCCGGTGAAATACCACTACTCTCA	-0.272414	0.161151	down	1491.99	1267.04	1196.87	1251.11	913.725	1109.86
mmu_piR_000622	CGGGTGTTGACGCGATGTGATTTCTGCC	0.0844083	0.147369	up	3113.44	3029.8	2955.26	3114.46	3397.48	3134.95
mmu_piR_000634	CTAAGGCTAAATACCGGCACGAGACCGA	-0.236071	0.029626	down	95.561	98.8468	96.1969	88.7311	73.9136	83.6416
mmu_piR_000639	CTAGGAATAATGGAATAGGACCGCGGTTCTA	0.253137	0.0217166	up	2298.09	2267.49	2373.6	2550.13	2764.11	2956.41
mmu_piR_000644	CTATGCCGATCGGGTGTCCGCACTAAGTT	0.32938	0.048368	up	577.99	546.653	610.738	629.991	758.252	792.987
mmu_piR_000685	CTGCTAGAACCTCCAAACAAGCTCTCAA	0.443671	0.140296	up	391.492	332.485	328.859	346.051	535.236	551.713
mmu_piR_000691	CTGGGAATACCGGGTGCTGTAGGCTT	-0.0118279	0.904994	down	3682.18	3657.33	3105.15	3212.07	3586.08	3561.2
mmu_piR_000705	CTTCGATGAAGAGGTGATGACGAGTCTGAGT	-0.241529	0.259256	down	163.379	164.745	136.465	110.027	161.845	120.637
mmu_piR_000802	GAGGATCACGAGTTCGAGGCCAGCCTG	0.169798	0.434579	up	134.094	157.256	201.342	163.265	182.235	209.104
mmu_piR_000818	GATCGATGTGGTGCTCCGGAGTTCTCTT	-0.000711452	0.993932	down	2641.8	2676.35	2391.5	2738.24	2316.81	2650.8
mmu_piR_000858	GCCCTGGCTGTCCTGGAACTCACTTTGTA	-0.217284	0.734192	down	4.62392	2.99536	4.47427	3.54925	0	6.43397
mmu_piR_000870	GCGCCGAAGGAGCCTCGGTTGGCCC	-2.47592	0.0654111	down	18.4957	5.99071	8.94855	3.54925	0	0
mmu_piR_000934	GGCTGGCCTTGAACTCAGAAATCCGCGTG	-1.37356	0.0535564	down	9.24784	5.99071	4.47427	0	2.54874	3.21699
mmu_piR_000935	GGCTGGTCCGAAGGTAGTGAGTTATCTCAA	-0.0542056	0.223557	down	51142.1	50447.8	49044.7	46149.1	49065.9	49864.9
mmu_piR_000949	GGGTTAAGGCGCCCGATGCCGACGCTC	-1.74902	0.464755	down	0	0	17.8971	0	0	3.21699
mmu_piR_000958	GTAGGTGAACCTGCGGAAGGATCATTA	0.106173	0.566722	up	292.848	290.55	275.168	241.349	358.099	324.916
mmu_piR_000970	GTGACACACAAATTCGTGAAGCGTGCCTCCTC	0.495376	0.0464435	up	50.8631	50.9211	60.4027	62.1118	84.1086	83.6416
mmu_piR_001553	TCGAGAGTGTCCTTCTGATGAATGTGGT	1.27259	0.111077	up	3.08261	5.99071	0	12.4224	8.92061	4.82548
mmu_piR_001554	TCGAGAGTGTCCTTCTGATGAATGTGGTCC	0.262471	0.725108	up	12.3305	8.98607	0	12.4224	8.92061	4.82548
mmu_piR_001570	TCGCGAAGGCCCGCGGCGGGTGTTGACGCG	0.213958	0.152664	up	986.436	927.063	868.009	988.465	1009.3	1228.89
mmu_piR_001817	TCTGAGTGCTGGGATTAAAGGCGTGTGCC	1.36772	0.266057	up	0	2.99536	0	0	7.64623	4.82548
mmu_piR_002142	TGAACAGGATGAAATGCTGACTGATGG	-0.339919	0.121788	down	223.49	205.182	183.445	193.434	128.712	160.849
mmu_piR_002163	TGAACGCGCCCGATCTCGTCTGATTTC	0.320988	0.229307	up	428.483	455.294	440.716	422.36	542.883	690.043
mmu_piR_002355	TGACACACAAATTCGTGAAGCGTGCCTCCT	0.495376	0.0464435	up	50.8631	50.9211	60.4027	62.1118	84.1086	83.6416
mmu_piR_002435	TGACCACGGGTGACGGGGAATCAGG	0.0251035	0.825805	up	245.068	244.122	250.559	276.841	215.369	260.576
mmu_piR_002490	TGACGTGCAAATCGGTCGTCCGACCTGGGT	-0.0836727	0.166972	down	1729.35	1668.41	1557.05	1600.71	1524.15	1550.59
mmu_piR_002643	TGAGAGGTGTAGAATAAGTGGGAGGCCC	-0.324694	0.0767174	down	5685.88	5514.45	5266.22	5251.11	3741.56	4154.74
mmu_piR_002690	TGAGCATTGTGCCTCGTGCCTGTAATCCCC	0.0500759	0.961769	up	0	2.99536	8.94855	0	7.64623	4.82548
mmu_piR_002886	TGAGTTCGAGGCCAGCCTGATCTACAGT	-0.164665	0.856429	down	16.9544	0	8.94855	10.6477	8.92061	3.21699
mmu_piR_002945	TGATCACGAAGGTGGTTTTCCCAGGGC	1.1211	0.47232	up	3.08261	2.99536	0	14.197	2.54874	0
mmu_piR_002962	TGATCGAGGCCCAGCCCGTGGACGGTGT	0.295452	0.0843487	up	104.809	115.321	136.465	145.519	159.297	133.505
mmu_piR_003040	TGATGTGTTGTTGCCATGGTAATCCTGCTC	-0.353718	0.222927	down	166.461	155.759	120.805	149.068	89.2061	107.769
mmu_piR_003399	TGCCAATGATGACACCACACTAACTGAGC	0.150252	0.658098	up	55.4871	37.442	29.0828	55.0133	35.6824	45.0378
mmu_piR_003549	TGCCCAGAATGGTGTTGATCTGAGATCAGA	-0.639077	0.426581	down	9.24784	2.99536	11.1857	8.87311	5.09749	0
mmu_piR_003572	TGCCCTCTTCTGGAGTGTCTGAAAACAGT	0.0214049	0.961168	up	43.1566	35.9443	26.8456	51.4641	19.1156	36.9953
mmu_piR_003758	TGCGCTATGCCGATCGGGTGTCCGCACTAA	0.327534	0.0568298	up	519.42	483.75	536.913	559.006	653.753	720.605
mmu_piR_003770	TGCGGGATGCCTGGGTGACGCGATCTGCCCG	-0.455154	0.413373	down	7.70654	19.4698	11.1857	12.4224	5.09749	9.65096
mmu_piR_003861	TGCTCCGTCCACTCCACGCATCGACCTGGT	0.724896	0.53864	up	3.08261	0	8.94855	14.197	7.64623	0
mmu_piR_003862	TGCTCCGTCCTGACTCACCGCTGTTC	1.78997	0.152563	up	0	0	0	0	2.54874	4.82548
mmu_piR_003993	TGCTTCAACAGTGCTTGAACGGAACCCGGT	-0.646275	0.328722	down	13.8718	17.9721	33.557	19.5209	5.09749	16.0849
mmu_piR_004086	TGGAAAGGATGAACGAACTTGGCCTGACC	-0.255299	0.0883317	down	477.805	438.82	391.499	381.544	387.409	326.524
mmu_piR_004114	TGGAACTCACTCTGTAGACCAGGCTGGC	0.162921	0.461913	up	84.7719	73.3863	87.2483	110.027	94.3036	70.7737
mmu_piR_004115	TGGAACTCACTTTGTAGACCAGGCTGGCCT	-0.242216	0.465524	down	38.5327	23.9629	29.0828	33.7178	19.1156	24.1274
mmu_piR_004116	TGGAACTCACTTTGTAGACCAGGCTGGCCTCC	-0.196948	0.514574	down	38.5327	23.9629	29.0828	33.7178	21.6643	24.1274
mmu_piR_004374	TAACAACTCACCTGCCGAATCAACTAGCCC	-1.28234	0.320358	down	12.3305	5.99071	0	0	2.54874	3.21699
mmu_piR_004435	TGGAAGTGTGCTCTTAAAGAAACCTGTAAGA	-0.111684	0.915061	down	0	2.99536	0	0	2.54874	0
mmu_piR_004498	TGGACTCACTTTGTAGACCAGGCTGGCCTCC	-0.028146	0.907395	down	32.3674	20.9675	22.3714	28.394	21.6643	24.1274
mmu_piR_004567	TGGATACCGCAGCTAGGAATAATGGAA	0.211324	0.00236258	up	189.581	179.721	190.157	211.18	216.643	220.364
mmu_piR_004801	TGGCCTCGAACTCAGAAATCCGCCTGCCTC	0.940733	0.22482	up	3.08261	2.99536	4.47427	12.4224	2.54874	8.04246
mmu_piR_004804	TGGCCTCGAACTCAGAAATCTGCTTGCC	-1.59741	0.116198	down	3.08261	2.99536	0	0	0	0
mmu_piR_004958	TGGGAATTGAACTCAGGACCTCTGGAAGAGC	0.0101339	0.985911	up	27.7435	14.9768	20.1342	35.4925	16.5668	11.2594
mmu_piR_004961	TGGGAATTGATTTCAGGACCTCTGGAAGAGC	0.25286	0.623657	up	15.4131	14.9768	15.66	30.1686	14.0181	11.2594
mmu_piR_005109	TGGGGGGCCCAAGTCCTTCTGATCGAGGCCCA	-0.0528924	0.471798	down	400.74	395.387	442.953	420.586	386.135	387.647
mmu_piR_005355	TGGTGACTCTAGATAACCTCGGGCCGATC	-0.0783521	0.472515	down	405.364	381.908	398.21	367.347	333.886	421.425
mmu_piR_006156	TGTTGTTGCCATGGTAATCCTGCTCA	-0.124874	0.351995	down	29.2848	32.9489	33.557	24.8447	30.5849	32.1699
mmu_piR_006423	TTCAGATCGTATAAATCTTTCGCCTTTTA	-0.284799	0.678736	down	13.8718	35.9443	22.3714	7.09849	17.8412	33.7783
mmu_piR_006563	TTCGCCTTTTACTAAAGATTTCCGTGGAGA	0.734615	0.128903	up	23.1196	8.98607	8.94855	21.2955	21.6643	27.3444
mmu_piR_006854	TTGGCTAAGATCAAGTGTAGTATCTGTTC	-0.132144	0.764624	down	27.7435	19.4698	15.66	10.6477	19.1156	27.3444
mmu_piR_006955	TTGTGAGCCACCATGTGGTTGCTGG	-0.294318	0.815067	down	4.62392	0	0	0	0	3.21699
mmu_piR_007110	TTTGTGTTGTCTGATGAATTATTCCTTAAG	0.636535	0.543866	up	0	10.4838	0	7.09849	7.64623	3.21699
mmu_piR_007446	TAATGTCAAGATACAGAGAGGTCTCATGC	-1.59741	0.116198	down	3.08261	2.99536	0	0	0	0
mmu_piR_007490	TACAAAGTGACTTCCAGGACAGCCAGAGC	0.0523695	0.962204	up	0	2.99536	0	0	0	3.21699
mmu_piR_007491	TACAAAGTGAGTTCCAGGACAGCCAGGC	-1.15661	0.0961324	down	3.08261	7.48839	6.71141	3.54925	2.54874	0
mmu_piR_007729	TACCCTACTGATGATGTGTTGTTGCCATGG	0.153445	0.609743	up	104.809	98.8468	114.094	88.7311	105.773	159.241
mmu_piR_007746	TACCTCGGTCTCTGTAGAATCCAGTTTT	-0.164895	0.876799	down	3.08261	2.99536	0	0	5.09749	0
mmu_piR_008475	TAGTGCGCTATGCCGATCGGGTGTCCGCAC	0.45538	0.0395187	up	314.427	301.033	331.096	362.023	444.756	492.199
mmu_piR_008745	TATGCTCGAAAACGATTGGTGATCCAGG	-0.696274	0.624995	down	0	5.99071	0	0	2.54874	0
mmu_piR_008979	TCAATCTGTAGACCAGGCTGGCCTTGAACT	-1.59741	0.116198	down	3.08261	2.99536	0	0	0	0
mmu_piR_009029	TCACAGGTGAGCCTTCCAATTCTGGATT	-0.111684	0.915061	down	0	2.99536	0	0	2.54874	0
mmu_piR_009081	TCACTCTGTAGACCAGGCTGACCTCAACC	0.111239	0.54151	up	35.4501	40.4373	31.3199	44.3656	39.5055	32.1699
mmu_piR_009082	TCACTCTGTAGACCAGGCTGGCCTCGA	0.0487535	0.827308	up	41.6153	40.4373	40.2685	51.4641	44.603	30.5614
mmu_piR_009083	TCACTCTGTAGACCAGGCTGGCCTCGAA	0.0487535	0.827308	up	41.6153	40.4373	40.2685	51.4641	44.603	30.5614
mmu_piR_009084	TCACTCTGTAGACCAGGCTGGCCTCGAAC	0.0487535	0.827308	up	41.6153	40.4373	40.2685	51.4641	44.603	30.5614
mmu_piR_009107	TCACTTTGTAGACCAGGCTGGCCTCGAAC	0.0393573	0.882348	up	29.2848	17.9721	22.3714	28.394	19.1156	24.1274
mmu_piR_009108	TCACTTTGTAGACCAGGCTGGCCTCGAACT	0.0878008	0.712215	up	29.2848	17.9721	22.3714	28.394	21.6643	24.1274
mmu_piR_009109	TCACTTTGTAGACCAGGCTGGCCTCGGTA	0.0608002	0.82695	up	29.2848	17.9721	17.8971	24.8447	19.1156	24.1274
mmu_piR_009110	TCACTTTGTAGACCAGGCTGGCCTTAGA	0.127575	0.575403	up	26.2022	17.9721	17.8971	24.8447	19.1156	24.1274
mmu_piR_009111	TCACTTTGTAGACCAGGTTGGCCTCGAAC	0.126502	0.577802	up	26.2022	20.9675	17.8971	24.8447	19.1156	27.3444
mmu_piR_009266	TCATTATATAGACCAGACTGGCCTCGAACT	1.78971	0.116665	up	0	0	0	3.54925	3.82312	0
mmu_piR_009304	TCCAAAGGTCCCGAGTTCAAATCCCAGCAAT	0.335563	0.275935	up	13.8718	14.9768	22.3714	17.7462	26.7618	20.9104
mmu_piR_009335	TCCACCTTGAACTCTAAGATTTCTTGGACAT	-0.710208	0.423929	down	3.08261	2.99536	0	0	2.54874	0
mmu_piR_009415	TGGGCTACAAGTGAGACTGTCTCAAAAAA	0.0134609	0.989402	up	0	5.99071	4.47427	0	2.54874	8.04246
mmu_piR_009777	GCAGTGAAATACTACAAAAGCTATCATGGA	0.466518	0.335623	up	7.70654	8.98607	6.71141	5.32387	15.2925	12.8679
mmu_piR_010309	TCCGATCGTTCCCCTCCATAC	0.111077	0.731129	up	46.2392	40.4373	42.5056	28.394	59.8955	51.4718
mmu_piR_010794	CACCAGAGAATCCATACTGGAGAGAAATGC	-0.13253	0.900265	down	3.08261	0	0	0	2.54874	0
mmu_piR_010875	TGAGCTGTTTGACGTTGAACTTGAAAGCTT	0.510338	0.738405	up	0	0	4.47427	0	7.64623	0
mmu_piR_011141	TAAGTGCGTGCATGTATATGTGT	0.221321	0.482615	up	57.0284	32.9489	46.9799	44.3656	67.5417	48.2548
mmu_piR_011336	TTGTCTTTTTGGAAGTAGGAATGAGTGTT	0.295509	0.291638	up	63.1936	41.935	44.7427	47.9148	67.5417	69.1652
mmu_piR_011953	CACAACCACCCGTAATGAGATCTGATGCC	0.49821	0.272302	up	10.7891	7.48839	6.71141	7.09849	16.5668	12.8679
mmu_piR_012107	TGCAATGATGTCATCTTACTACTGAAA	0.0194278	0.845477	up	11137.5	10978	10561.5	9671.69	11577.7	11870.7
mmu_piR_012500	TGATGTGTGTGTGCATGTACAT	-0.0126565	0.983153	down	30.8261	37.442	22.3714	10.6477	29.3106	49.8633
mmu_piR_012513	TGCCATCGAGTCTTGTTGATCTCAAACTCA	-0.193543	0.447634	down	35.4501	38.9396	44.7427	42.5909	24.2131	36.9953
mmu_piR_012524	GAAAGACATCATGCTGAATAGA	0.24033	0.854269	up	7.70654	0	0	7.09849	2.54874	0
mmu_piR_012639	TAGAGATCTTAGAAACTTTCAAAAGATTGCT	-0.111684	0.915061	down	0	2.99536	0	0	2.54874	0
mmu_piR_012871	TATTGCTGGATCCTCCGGTAGTACTATGT	0.0315238	0.977385	up	3.08261	0	0	0	0	3.21699
mmu_piR_013059	ATAGAATTGAAGACACAGAAATGAACCCACA	0.605826	0.565034	up	0	0	4.47427	3.54925	0	4.82548
mmu_piR_013154	CTAGAATATTTTATTTGAACTTTCAAGGCAG	-1.59741	0.116198	down	3.08261	2.99536	0	0	0	0
mmu_piR_013357	TCCAATAGCTGACTGTGGAGCCTCTCTTA	2.07579	0.196324	up	0	0	0	7.09849	2.54874	0
mmu_piR_013744	ACCCCGGAGCTCTTGACTCTAGCTGCAT	1.58757	0.320138	up	0	2.99536	0	3.54925	11.4694	0
mmu_piR_014111	TACAACTGTGACAAGATGATCTGCCGC	-0.00509864	0.993939	down	7.70654	5.99071	0	5.32387	5.09749	3.21699
mmu_piR_014525	TAATTAAGAGATGAATTAGATGGAACTGC	0.433224	0.258653	up	7.70654	7.48839	8.94855	7.09849	15.2925	11.2594
mmu_piR_014948	TAACAGTGTTGCGCAAATGAACTGAAGAC	-0.35136	0.74903	down	4.62392	2.99536	0	5.32387	0	0
mmu_piR_014958	TCCGTAACAAGATCTGACTCCCTCTTC	-0.0738992	0.729413	down	7.70654	8.98607	11.1857	10.6477	7.64623	8.04246
mmu_piR_015128	TCAGCGGTTAAGAGCACTGACTGCTCTTCC	0.0959365	0.85107	up	6.16523	14.9768	11.1857	8.87311	17.8412	8.04246
mmu_piR_015386	TGCAGATCTTCGTGAAGACCCTGACGGGCA	-0.144021	0.725919	down	29.2848	20.9675	29.0828	28.394	31.8593	11.2594
mmu_piR_015433	TCAGTAAATTGATTGATGATGATGGTACC	-0.653181	0.323866	down	3.08261	2.99536	6.71141	0	3.82312	3.21699
mmu_piR_015668	TCTCGGTGATGAGAACTTTGTCCAG	-1.12799	0.0639671	down	7.70654	7.48839	4.47427	3.54925	3.82312	0
mmu_piR_015694	TACTATGTCTGGACGTGGTAAGCAGGG	-0.67681	0.501235	down	0	2.99536	4.47427	3.54925	0	0
mmu_piR_015980	TTGATTCGTGTGAGTCCAGAATTTTC	0.752222	0.62255	up	0	2.99536	0	7.09849	0	0
mmu_piR_015997	TGACTGGCACCATTCTGGATAAT	-0.161514	0.864038	down	6.16523	2.99536	0	5.32387	2.54874	0
mmu_piR_016367	TGCCTTTGCAGATCTCTTAGAAGCTGGC	0.00317801	0.996581	up	3.08261	2.99536	0	3.54925	2.54874	0
mmu_piR_016591	GAAAAAGAATGTGCTGAGTGTAGTGGTGT	0.119366	0.915756	up	0	5.99071	0	3.54925	0	3.21699
mmu_piR_016908	TAAGGTTGCAGAAGGTACAAGTTTAC	-1.59741	0.116198	down	3.08261	2.99536	0	0	0	0
mmu_piR_017289	TCACAACCAAAAATATAAGAGTTCGGTTCCC	0.655254	0.0453153	up	155.672	158.754	149.888	191.659	242.131	299.18
mmu_piR_017405	TGCGGGGCTAGGGCTAACAGCA	-0.134275	0.242652	down	1801.79	1973.94	1682.33	1803.02	1517.78	1651.92
mmu_piR_017782	TACTTTTCATTTTTGTACCTTTGATGGGTC	1.21083	0.017971	up	10.7891	11.9814	6.71141	17.7462	25.4874	28.9529
mmu_piR_018100	TGCCACAATGCAGATTTTTGTGAAGACC	-1.39145	0.105913	down	6.16523	11.9814	4.47427	3.54925	0	3.21699
mmu_piR_018137	AACCAGAAGACAAGTAGTTGTGTATGAGTTA	0.321779	0.763171	up	3.08261	5.99071	0	8.87311	0	3.21699
mmu_piR_018323	CGAAAGATGGTGAACTATGCCTGGGC	-0.62655	0.595771	down	23.1196	10.4838	4.47427	0	20.39	3.21699
mmu_piR_018367	TGCAACAAATGGTGAAGAACAACAAGGAAA	0.538862	0.214181	up	20.037	14.9768	24.6085	19.5209	39.5055	28.9529
mmu_piR_018458	TTCCACCGGATAGACACAACTCAAGGCTC	0.00097845	0.997567	up	10.7891	8.98607	17.8971	12.4224	14.0181	11.2594
mmu_piR_018786	TAGGAGTTCAAAACCAGTCTGGGTCATGAG	-0.993467	0.350738	down	6.16523	0	8.94855	3.54925	2.54874	0
mmu_piR_019151	TGATTTGCATTTCCCTGATGACTAAGGAT	0.680889	0.286225	up	3.08261	5.99071	0	3.54925	6.37186	6.43397
mmu_piR_019322	TCCTCCAGAACTGATGTTGGAATTATTGAT	-1.59741	0.116198	down	3.08261	2.99536	0	0	0	0
mmu_piR_019434	TACAACTCATCCATAATGAGATCTGATG	0.331816	0.802019	up	0	10.4838	0	8.87311	5.09749	0
mmu_piR_019637	TCTTCTGAAGGTCCTGAGTTCAAATCCC	0.242477	0.159105	up	109.433	83.87	87.2483	108.252	101.95	122.245
mmu_piR_019885	CCTGAGGTCCTGAGTTCAATTCCCAG	0.812146	0.343094	up	21.5783	5.99071	0	10.6477	19.1156	20.9104
mmu_piR_019966	TAGAACTCTCTGTGTAGACCAGGCTGGCC	0.752222	0.62255	up	0	2.99536	0	7.09849	0	0
mmu_piR_019979	ATGAATGAATGAATGAATG	0.63992	0.547891	up	0	0	4.47427	3.54925	5.09749	0
mmu_piR_020492	TCCAGTGCGGTAACGCGACCGATCCC	-0.00190327	0.99462	down	240.444	182.717	129.754	196.983	160.571	194.628
mmu_piR_020867	TGTGAGTTTGAGACCAACCTGGTCTACAG	-0.329704	0.365175	down	9.24784	8.98607	6.71141	7.09849	8.92061	3.21699
mmu_piR_021467	GACTTTGTAAAGAAGTGTTCTTGTAGCCA	-1.21045	0.166062	down	3.08261	2.99536	6.71141	0	3.82312	0
mmu_piR_021643	TAAACTCCGCCTACGTGTGCATGTGTCTGTGT	0.598625	0.558882	up	9.24784	7.48839	0	0	14.0181	12.8679
mmu_piR_021767	TACTTCTGATAGACTGTCTTGAATTTCGT	-1.3133	0.498581	down	10.7891	0	0	0	2.54874	0
mmu_piR_021829	TGAGTTCGAGGCCAGCCTGGTCTATA	0.237924	0.29288	up	197.287	193.201	140.94	193.434	247.228	186.585
mmu_piR_022097	GCGCCGCTGGTGTAGTGGTATCATGCAAGATT	0.0259694	0.785061	up	403.822	390.894	364.653	402.839	353.001	424.642
mmu_piR_022202	TAGGAAAGCCAAGATAGCTGGTTCTCTA	-2.18674	0.125814	down	6.16523	4.49304	0	0	0	0
mmu_piR_022493	TCTCAGCTCTCTGTGGACATTCCCAT	1.70284	0.117075	up	0	0	0	3.54925	0	3.21699
mmu_piR_022534	TCTCTTTGTAGACCAGGCTTGTCTGGAATTC	1.94372	0.139735	up	0	0	0	5.32387	0	3.21699
mmu_piR_022628	TGCTCAGAAAGATAATTTTGCATTCCAATG	-0.202714	0.759573	down	6.16523	10.4838	8.94855	3.54925	3.82312	14.4764
mmu_piR_022805	TGAGTTGAACTCAGCTCTGTTTTTCCCTA	2.06911	0.157269	up	0	0	0	0	6.37186	3.21699
mmu_piR_022820	TGTGTGCATGTGCTTGTGTGTA	-0.952173	0.254473	down	6.16523	4.49304	4.47427	0	6.37186	0
mmu_piR_022877	CTGAAATGAAGAGAATACTCTTGCTGATC	-0.301667	0.0275628	down	2826.76	2610.45	2561.52	2409.94	2061.93	2017.05
mmu_piR_023189	CCACCTCCCCTGCAAACGTCCA	-1.27812	0.100894	down	3.08261	5.99071	4.47427	0	3.82312	0
mmu_piR_023397	TCCACAGCAGTGAAATACTACAAAAGCTATC	0.466518	0.335623	up	7.70654	8.98607	6.71141	5.32387	15.2925	12.8679
mmu_piR_023481	CCTGGTCCACAATGTCAAGGAGCTGG	2.03738	0.000455945	up	0	0	0	3.54925	2.54874	3.21699
mmu_piR_024088	TGAAAGTCTGAGACCAGCCTGGGC	0.544099	0.497037	up	6.16523	2.99536	11.1857	3.54925	17.8412	9.65096
mmu_piR_024234	TGGCGCACGCCTTTAATCCCAGCACTTA	-0.0883895	0.835695	down	13.8718	7.48839	11.1857	7.09849	15.2925	8.04246
mmu_piR_024749	ATGTATGTGTGCATGTACATGT	0.662425	0.0102006	up	6.16523	5.99071	8.94855	12.4224	11.4694	11.2594
mmu_piR_024777	TGCACTAGCAAGATTTTGCTGAAAGGACCC	-0.190604	0.879181	down	0	0	4.47427	3.54925	0	0
mmu_piR_025007	TATCTGTGAGGATAAGTAACTCTGAGG	-0.185502	0.114625	down	6436.5	6363.64	5389.26	5570.54	5101.31	5322.5
mmu_piR_025023	CCAAACTCCTTAAGACTGATAATGGACCAGC	-1.81515	0.129428	down	3.08261	0	4.47427	0	0	0
mmu_piR_025079	GTCACTCTATGAGTTCAAGAACAGCCTGAT	-0.8316	0.0404269	down	18.4957	14.9768	17.8971	7.09849	14.0181	6.43397
mmu_piR_025212	TATCTTCAGACACACCAGAAGAGGGCATCAG	1.70284	0.117075	up	0	0	0	3.54925	0	3.21699
mmu_piR_025232	TGACAAAGCACAAGCTCTTCAGGCAAATGT	0.752222	0.62255	up	0	2.99536	0	7.09849	0	0
mmu_piR_025397	TCGAAGCGGACGATGATCGGCTCAAC	0.213566	0.824024	up	7.70654	10.4838	0	14.197	2.54874	4.82548
mmu_piR_025475	TGAGACATAAGGTTGTCTTTTCTCTCAGGAT	-1.04913	0.141419	down	3.08261	2.99536	4.47427	3.54925	0	0
mmu_piR_025543	CTTGAGCTCAAGAGTTTGAATCTAGTCTG	0.548029	0.545307	up	0	2.99536	0	0	2.54874	3.21699
mmu_piR_025547	TACTTTTAGAAGATGGAACTAGAGATGAAG	0.790827	0.409459	up	0	2.99536	0	3.54925	3.82312	0
mmu_piR_025576	CATGCCTTGAGTGTAGGACCGT	0.0356047	0.755676	up	1197.6	1192.15	1185.68	1052.35	1256.53	1355.96
mmu_piR_025652	TCGGTGGTTAAGAGCACTGACTGCTCTTC	-0.256956	0.619712	down	6.16523	10.4838	4.47427	8.87311	5.09749	3.21699
mmu_piR_025892	AGAAGATTCTGGTCTGTGGTGTTCTT	-1.40471	0.290693	down	0	8.98607	4.47427	0	0	3.21699
mmu_piR_026577	TGGGAATATGAAAATGGAAATTTGAACAAA	0.711085	0.24372	up	4.62392	5.99071	4.47427	3.54925	10.195	12.8679
mmu_piR_026964	TGGCAATACGTTGGCTTCCTGCTTGA	-0.622082	0.572405	down	3.08261	0	8.94855	3.54925	0	3.21699
mmu_piR_026992	TAAATTGATTGATGATGATGGTACCAG	-0.653181	0.323866	down	3.08261	2.99536	6.71141	0	3.82312	3.21699
mmu_piR_027548	TGTGAAGCCTTAATTAGTGCTGTGCTGTTGT	-1.05839	0.340623	down	6.16523	0	4.47427	3.54925	0	0
mmu_piR_027673	CGGCGATGATGACACTCCATAC	0.100663	0.270644	up	2435.27	2345.36	2604.03	2464.95	2592.07	2861.51
mmu_piR_027675	TATAGATGAACTATCTGGATAAGGAAA	0.0315238	0.977385	up	3.08261	0	0	0	0	3.21699
mmu_piR_028055	CCTGAGTTCGAGGCTAGCCTGG	-1.29756	0.253931	down	6.16523	0	4.47427	0	2.54874	0
mmu_piR_028241	CGTCAACACTTGCTGGTTTTCTCT	0.360452	0.523227	up	0	4.49304	4.47427	5.32387	3.82312	3.21699
mmu_piR_028252	AGGTAGATAGAACAGGTCTTGTT	-0.0353652	0.648714	down	3662.15	3607.91	3608.5	3765.75	3661.27	3188.03
mmu_piR_028356	AACTGTGTCTTTTCTGAATAGA	-0.875849	0.0672256	down	73.9827	58.4095	76.0626	60.3372	22.9387	28.9529
mmu_piR_028765	GTGGTTAAGAGTGCCGACTGCTCTTCCAA	-0.612374	0.626267	down	6.16523	8.98607	0	8.87311	0	0
mmu_piR_028853	TGAGTTCGAGGCCAGCCTGC	-0.0106229	0.992726	down	6.16523	0	0	3.54925	2.54874	0
mmu_piR_028975	CCTCCCACACCCAAGGCTTGCA	0.0626798	0.861942	up	6.16523	10.4838	15.66	12.4224	10.195	11.2594
mmu_piR_029357	TACACACACACACATACACACACACACA	0.0459658	0.96879	up	3.08261	2.99536	0	0	6.37186	0
mmu_piR_029424	TGGAGAGATGGCTCAGTTGTTAAGAGCACT	0.508675	0.0895271	up	12.3305	11.9814	6.71141	15.9716	16.5668	12.8679
mmu_piR_029675	AAACAAGCTCTCAAGGTCCATTGT	-0.027024	0.963384	down	67.8175	14.9768	64.877	33.7178	48.4262	62.7312
mmu_piR_030130	CACCAAGATGAGTGGTGCAAATCTGATC	-0.722202	0.153331	down	95.561	101.842	85.0112	97.6043	30.5849	41.8208
mmu_piR_030830	TGACAATGGTGTCTTTGAAGTGGTGGCCAC	0.0523695	0.962204	up	0	2.99536	0	0	0	3.21699
mmu_piR_030955	TTGTGTAGCCCTGGCTGTCCTGGAACTC	-1.23389	0.184266	down	18.4957	8.98607	20.1342	15.9716	2.54874	0
mmu_piR_031004	TGGTAGTTTGTTGGTGTGAATATGCTA	-0.546155	0.553242	down	3.08261	2.99536	0	0	0	3.21699
mmu_piR_031214	AATGAATGAATGAATGAATGGGGGTGTC	1.61181	0.149079	up	0	0	4.47427	3.54925	11.4694	4.82548
mmu_piR_031358	TGCTATGAACATAGTGGAGCATGTGTCCT	0.683111	0.466851	up	3.08261	0	0	3.54925	0	3.21699
mmu_piR_031448	AGTTGTGTGTGCATGTTCATGT	-0.0362445	0.87336	down	47.7805	40.4373	62.6398	46.1402	44.603	56.2972
mmu_piR_032015	ATAGTTGTGTGTGGATGTGTGT	0.320036	0.0776518	up	198.829	223.154	208.054	236.025	247.228	304.005
mmu_piR_032329	TGTGTAGCCCAGACTGGTCTTGAAGTTGCA	1.54691	0.121432	up	0	0	0	0	2.54874	3.21699
mmu_piR_032413	TGGCAAGTGTTGTCTGACTTACTGCTTCA	-0.732105	0.454675	down	4.62392	7.48839	0	3.54925	2.54874	0
mmu_piR_032814	TGTTTATAAGAATGTTAAACCAACCCAGA	0.00590934	0.991563	up	16.9544	20.9675	46.9799	21.2955	38.2312	25.7359
mmu_piR_032839	TAGAAGATGGAACTAGAGATGAAGGG	0.790827	0.409459	up	0	2.99536	0	3.54925	3.82312	0
mmu_piR_032858	TAAGAGATGAATTAGATGGAACTGCATGTC	0.433224	0.258653	up	7.70654	7.48839	8.94855	7.09849	15.2925	11.2594
mmu_piR_032865	GCACTGAGATGGGAGTGGTGTAA	-0.745484	0.0621666	down	52.4044	50.9211	35.7942	28.394	35.6824	17.6934
mmu_piR_032901	TTGGTCGCAGTTGAATGCTGTGTA	0.571736	0.451453	up	4.62392	7.48839	15.66	8.87311	24.2131	9.65096
mmu_piR_032974	GGTCGATGATGAGAGCTTTGTTCTGAGC	-0.310319	0.110129	down	1951.29	1854.13	1677.85	1776.4	1279.47	1365.61
mmu_piR_033077	TGAGGTTGGTGTACTGTGTGT	-0.109475	0.647534	down	94.0197	101.842	85.0112	104.703	94.3036	61.1227
mmu_piR_033344	AGAGCACCCCATTGGCTACCCAC	-2.00879	0.155266	down	3.08261	5.99071	0	0	0	0
mmu_piR_033832	AAAGAAAGAAAGAAAGAAACTTTTAGGGTAA	-0.0546538	0.971668	down	0	7.48839	0	7.09849	0	0
mmu_piR_034411	TAAGTGTGAGCATGTATATGT	0.178786	0.584903	up	26.2022	26.9582	31.3199	19.5209	39.5055	36.9953
mmu_piR_034442	TTGATTGATGATGATGGTACCAGAC	-0.653181	0.323866	down	3.08261	2.99536	6.71141	0	3.82312	3.21699
mmu_piR_034454	TTCTGGAGTGTCTGAAGACAGCTACAGTG	0.0563001	0.868884	up	81.6893	88.363	51.4541	69.2103	59.8955	101.335
mmu_piR_034518	GCAAAATGAGAAACCGACGGCGGATCC	0.452563	0.734063	up	3.08261	0	0	5.32387	0	0
mmu_piR_034571	TGATGCCTAAGAAGAATCGGATTGCCA	1.74274	0.119057	up	0	0	0	0	3.82312	3.21699
mmu_piR_034743	TCCACCGGATAGACACAACTCAAGGCTCAC	0.862471	0.246195	up	0	0	4.47427	3.54925	3.82312	3.21699
mmu_piR_034793	TTACTTGATGATAGTAAAAGATCTGATG	-0.182987	0.122251	down	18244.5	17525.8	16152.1	16823.4	13874.1	15039.4
mmu_piR_035608	TAGATTTGATGTTCAACTCAAAGACC	0.324339	0.641777	up	9.24784	0	6.71141	8.87311	3.82312	8.04246
mmu_piR_035888	GTGAATTGCAGTACTCCAAC	-0.170749	0.883756	down	4.62392	2.99536	0	0	0	6.43397
mmu_piR_036041	TAGGAATGGAGAAGCCATGTATACACTGTGT	0.0315238	0.977385	up	3.08261	0	0	0	0	3.21699
mmu_piR_036119	TACACACACACATACACACTCT	0.757898	0.334466	up	6.16523	17.9721	11.1857	17.7462	34.4081	9.65096
mmu_piR_036128	TTGGTGATGAACAGCAGTATGGAAGTGTA	-1.80318	0.131469	down	0	2.99536	4.47427	0	0	0
mmu_piR_036569	TGAGTTCAAGGACAGCCTGGTCTAAA	0.106637	0.925706	up	3.08261	0	0	3.54925	0	0
mmu_piR_036900	TGAGTTCGAGGCCAGCCTGCTA	-0.0106229	0.992726	down	6.16523	0	0	3.54925	2.54874	0
mmu_piR_037192	CTCACAACCATCTGTAATGAGATCCGATA	0.449405	0.532827	up	3.08261	2.99536	11.1857	3.54925	11.4694	9.65096
mmu_piR_037193	TGTAGATTTATGGAGTTTTCTTGTTGTGC	-1.1066	0.529374	down	0	0	8.94855	0	2.54874	0
mmu_piR_037320	TGGAGAGATGGCTCAGCCG	0.140153	0.788589	up	29.2848	23.9629	20.1342	44.3656	19.1156	17.6934
mmu_piR_037331	TCTGATGACGACGACGATGATGATAGCAGT	-0.190604	0.879181	down	0	0	4.47427	3.54925	0	0
mmu_piR_037714	TTTCACAGATGAGGAAACTGAAGCTTAGG	1.74274	0.119057	up	0	0	0	0	3.82312	3.21699
mmu_piR_038009	TGAAAGTCAAGAAAAATGAAGACTGAAGTGT	1.0514	0.00535576	up	24.6609	35.9443	33.557	74.5342	67.5417	56.2972
mmu_piR_038014	TTAATCTCTCCAAAGAAGATGATGTCCGC	-0.724009	0.616539	down	6.16523	0	0	0	2.54874	0
mmu_piR_038279	TAGGACTTGAATTCCTGGTGGGAATGATTC	1.60059	0.126712	up	0	0	0	3.54925	2.54874	0
mmu_piR_038312	TAAGTCAGAATCCCGCCCAGGCGGAAC	-0.140561	0.814321	down	9.24784	25.4605	11.1857	14.197	19.1156	8.04246
mmu_piR_038322	AAGAACGAAAGTCGGAGGTTCGAAGACGATC	-0.1837	0.206642	down	1009.56	1010.93	926.174	1009.76	804.129	780.119
mmu_piR_038323	ATCAGACCCCAGAAAAGGTGTTGGTTGATAT	0.47094	0.0132594	up	81.6893	86.8654	78.2998	125.998	115.968	101.335
mmu_piR_038328	AGCGTATATTAAAGTTGCTGCAGTTAAAAA	0.533008	0.153801	up	77.0654	38.9396	49.217	67.4357	76.4623	96.5096
mmu_piR_038781	TATTTATAAGAACTCTGGATCTGCAAC	2.77399	0.180574	up	0	0	0	12.4224	5.09749	0
mmu_piR_039147	CCTCGACACAAGGGTTTGTAA	0.16594	0.111749	up	218.866	211.173	255.034	260.87	252.326	255.75
mmu_piR_039481	TGCTACTCAGCTGTTATAAAGTCAACCC	-2.47872	0.161858	down	9.24784	0	4.47427	0	0	0
novel_10353_x383	CGCTTCGGCAGCACATATACTAAAATTGGAAC	1.13163	0.0276481	up	23.1196	25.4605	15.66	40.8163	40.7799	62.7312
novel_10494_x377	AAGACGGACCAGAGCGAAAGCATTTGCCAAGAAT	-0.137586	0.0446171	down	3663.69	3588.44	3436.24	3370.01	3066.14	3279.72
novel_10566_x375	CTTAGTTGGTGGAGCGATTTGTCTG	-0.0320573	0.808571	down	426.942	395.387	346.756	424.135	342.806	376.387
novel_10874_x364	CTTGATCTTGATTTTCAGTACGAATA	-0.039745	0.629172	down	211.159	217.163	203.579	225.377	196.253	193.019
novel_10973_x360	GGCTGGTCCGAGTGCAGTGGTGTTTACAACTAA	-0.0523847	0.631403	down	380.703	344.466	342.282	330.08	314.77	384.43
novel_11013_x359	GCATTGGTGGTTCAGTGGCAGAAT	0.349829	0.00595535	up	23.1196	26.9582	26.8456	31.9432	33.1337	33.7783
novel_11082_x357	TAGAACTGGTGCGGACCAGGGGAATCCG	-0.52683	0.0209337	down	667.386	566.123	565.996	482.697	356.824	408.557
novel_11115_x355	TTAGTTGGTGGAGCGATTTGTCTGGTTAATTCC	0.0193779	0.726714	up	1820.28	1747.79	1789.71	1806.57	1706.38	1917.32
novel_11136_x354	AGGTGAAATTCTTGGACCGGCGCAA	-0.0553654	0.544924	down	664.303	717.388	653.244	686.779	586.211	685.218
novel_11166_x353	CCGGGGGGGGATGCGTGCATTTATCAGATC	-0.255927	0.222756	down	300.555	296.54	286.353	312.334	217.918	209.104
novel_11245_x351	AACTGGTGCGGACCAGGGGAATCCGACTG	-0.412137	0.0714515	down	843.095	759.323	668.904	683.23	533.962	488.982
novel_11402_x346	GGATGCGTGCATTTATCAGATCAAAACCAACCC	-0.169813	0.0487063	down	6636.87	6553.84	6154.36	6099.38	5716.83	5380.41
novel_11772_x334	AAGGGCAAAAGCTCGCTTGATCTTGA	0.0061078	0.97438	up	217.324	175.228	239.374	188.11	198.802	247.708
novel_11999_x327	ACAGCAGTTGAACATGGGTCAGTCGGTCCTGAGA	0.00584444	0.982778	up	5271.27	5456.04	5715.88	6519.96	6406.27	3583.72
novel_12108_x323	AACGAGAACTTTGAAGGCCGAAGTGGAGAAGGGTTC	0.0626155	0.248918	up	8429.41	8259.7	7984.34	8425.91	8284.69	9057.42
novel_12133_x322	CGGAGCGCTGAGAAGACGGTCGAACTTG	0.030729	0.699983	up	813.81	756.328	706.935	818.101	732.764	775.294
novel_12181_x321	GCCCACGGCCCTGGCGGAGCGCTGAGAA	0.0407777	0.548914	up	1649.2	1596.53	1729.31	1795.92	1587.87	1733.96
novel_1230_x3601	GGCTCTGTAGCTCAGTAGGTAGAGCAA	-0.202902	0.198364	down	613.44	627.527	606.264	633.54	456.225	514.718
novel_12714_x307	ACATGAGAGGTGTAGAATAAGTGGGAGGCCCCCGG	-0.301841	0.0665429	down	11404.1	11069.3	10212.5	10237.8	7715.05	8562.01
novel_1300_x3380	GGGGATGCGTGCATTTATCAGATCA	-0.253915	0.120585	down	442.355	452.299	416.107	434.783	332.611	331.35
novel_13101_x298	GCCGTGATCGTATAGTGGTTAGTAC	0.164979	0.20209	up	1425.71	1410.81	1234.9	1448.09	1418.38	1698.57
novel_13157_x296	ACTGTGAATCTGACAACAGGAAATAAACCTCCTT	-0.299609	0.0426224	down	389.951	395.387	387.025	317.657	273.99	360.302
novel_13363_x291	CGGGGGGGGATGCGTGCATTTATCAGATC	-0.293479	0.131697	down	278.977	281.564	261.745	275.067	203.9	191.411
novel_14086_x275	CATAGCTCAGTTGGTAGAGCAAAGGA	0.199111	0.0383504	up	725.956	820.728	847.875	894.41	918.822	936.143
novel_14328_x270	TAGACAGCAGGACGGTGGCCATGGAAGTCGGA	-0.208046	0.189135	down	414.612	353.452	326.622	310.559	289.283	347.434
novel_14348_x270	ACTGGTGCGGACCAGGGGAATCCGACT	0.0622576	0.798658	up	67.8175	53.9164	38.0313	56.7879	52.2493	57.9057
novel_14603_x265	AAAGGATAAAAGAAAAAAATCTAA	0.0387027	0.766284	up	2617.14	2652.39	3100.67	3210.29	2598.45	2789.13
novel_15256_x253	GCATTGGTAGTTCAATGGTAGAATTCTCG	0.161611	0.261053	up	1271.58	1024.41	1161.07	1137.53	1380.15	1349.53
novel_1530_x2795	AGAGGTGTAGTTCAATGGTAGAACA	-0.172064	0.297379	down	510.173	462.783	568.233	466.726	386.135	514.718
novel_15543_x247	TTTGCACTGTATCTCATTTTCTTTC	0.106365	0.654053	up	252.774	238.131	178.971	186.335	259.972	275.052
novel_15573_x247	TGGCGGAGCGCTGAGAAGACGGTCGAACTTG	-0.0207857	0.827161	down	1254.62	1135.24	1118.57	1242.24	1044.99	1170.98
novel_15661_x246	CTCTCGCCCGTCACGTTGAACGCACGTT	-0.378112	0.104518	down	716.708	636.513	666.667	651.287	411.622	490.59
novel_15965_x241	TATTACTCAAAAAACTCTTGATTT	0.0175762	0.949424	up	115.598	137.786	109.62	163.265	104.499	99.7266
novel_16083_x240	TCCCTGGTGGTCTAGTGGTTAGGATTCGGC	0.120563	0.375485	up	12316.6	11785.2	11384.8	11417.9	12383.1	14778.8
novel_16103_x239	GGTTCCGGCGGCGTCCGGTGAGCTCTC	-0.0117052	0.928743	down	112.515	98.8468	118.568	117.125	94.3036	115.811
novel_16133_x239	ACTTAGCTCAGCTGGTAGAGCAATT	0.119542	0.252505	up	1257.71	1159.2	1371.36	1275.95	1462.98	1376.87
novel_1654_x2596	AACTGGTGCGGACCAGGGGAATCCG	-0.0414114	0.902218	down	41.6153	31.4513	20.1342	31.9432	34.4081	24.1274
novel_16742_x230	GCATCGGTGGTTCAGTGGTAGAAT	0.0935461	0.368806	up	433.107	453.797	427.293	484.472	412.897	505.067
novel_16994_x226	GGAAACTCTGGTGGAGGTCCGTAGCGGTCCTG	-0.0462275	0.588856	down	345.253	320.503	313.199	342.502	291.831	313.656
novel_17173_x224	CATATCGAGAAGTGTTGTGTTCAG	-0.42956	0.659918	down	6.16523	14.9768	8.94855	17.7462	3.82312	0
novel_17629_x218	CACGGACTAATTTTTTTTTTGAATA	0.256456	0.0620385	up	3207.46	3193.05	3727.07	3673.47	4130.24	4294.68
novel_17645_x217	TTTGGTGACTCTAGATAACCTCGGGCCGATCGCA	-0.153188	0.179257	down	2455.3	2468.17	2281.88	2298.14	1887.35	2293.71
novel_17716_x216	GCCCGGATAGCTCAGTCGGTAGAGCATCA	0.150587	0.0709282	up	863.132	780.291	910.515	935.226	949.407	950.619
novel_178_x27665	AGAGGTGTAGTTCAATGGTAGAACAA	-0.208743	0.216583	down	564.118	515.201	630.872	493.345	423.092	562.972
novel_17837_x215	CTGGTGCGGACCAGGGGAATCCGAC	0.0960559	0.795173	up	46.2392	37.442	17.8971	31.9432	38.2312	38.6038
novel_17882_x214	TTAAATGGATTTTTGGAAGTAGGAGTTGGAATA	0.482393	0.123844	up	1894.27	1821.18	1691.28	1811.89	2722.06	3020.75
novel_17992_x213	GAAGCTACCATCTGTGGGATTATG	-0.0890408	0.064713	down	801.48	774.3	814.318	745.342	776.093	725.43
novel_18682_x204	GGCTCATTGGTGAAATGGTAGACA	0.313168	0.624283	up	43.1566	32.9489	31.3199	74.5342	17.8412	41.8208
novel_18812_x203	GCAAGACGAGAAGACCCTATGGAGC	0.044262	0.64776	up	81.6893	67.3955	76.0626	76.3088	73.9136	82.0331
novel_19358_x197	ACGGACCAGAGCGAAAGCATTTGCCAAGAATGT	-0.128874	0.286649	down	1112.82	1085.82	995.526	1093.17	869.122	958.662
novel_19488_x195	TGGTTCAGTGGTAGAATTCTCGCC	0.256015	0.00879538	up	10183.4	9943.09	10369.1	11859.8	11640.1	12917.8
novel_19573_x194	GCACAGTGATGAATACTTCATAGCACTCTGAG	-0.724192	0.0456892	down	21.5783	19.4698	26.8456	12.4224	17.8412	9.65096
novel_19581_x194	AGGAAACTCTGGTGGAGGTCCGTAGCGGT	0.0906957	0.188608	up	7365.91	6977.68	6968.68	7602.48	7096.98	7995.82
novel_1982_x2144	GGCTCTGTAGCTCAGTTGGTTAGAGCGT	0.078934	0.269889	up	460.851	470.271	409.396	461.402	475.341	479.331
novel_19890_x191	AGACTGGGCAGGAGATGCCGTGGAC	-0.543367	0.637959	down	6.16523	4.49304	0	0	6.37186	0
novel_19988_x190	TGGTGCGGACCAGGGGAATCCGAC	0.379335	0.216768	up	33.9088	25.4605	17.8971	28.394	34.4081	38.6038
novel_20011_x190	GCTTGATCTTGATTTTCAGTACGAATA	-0.205008	0.0901659	down	664.303	657.481	626.398	637.09	525.041	527.586
novel_20685_x183	GGCTCAGTAGCTCAGTCGGTAGAGCA	0.209097	0.403873	up	44.6979	37.442	38.0313	33.7178	50.9749	54.6888
novel_21036_x180	GATGCGTGCATTTATCAGATCAAAACCAACCC	-0.108053	0.0950349	down	4010.48	3910.44	3834.45	3866.9	3572.07	3467.91
novel_2124_x2004	GCGCTGAGAAGACGGTCGAACTTGA	-0.0155027	0.87783	down	628.853	609.555	548.098	649.512	564.547	553.322
novel_21813_x173	GTTGATCCTGCCAGTAGCATATGCT	0.359194	0.120398	up	416.153	429.834	425.056	429.459	637.186	564.581
novel_21831_x173	TTTAAAATGAGAGTTTGATCCTGG	-0.296439	0.480889	down	126.387	179.721	185.682	202.307	93.0292	104.552
novel_22032_x172	AAGTGGAGAAGGGTTCCATGTGAACAGCAGTTGAA	0.127606	0.486675	up	123.305	151.266	120.805	152.618	160.571	119.028
novel_22479_x168	CAAAAGCTCGCTTGATCTTGATTTTCAGTA	-0.0247784	0.746262	down	1179.1	1090.31	1228.19	1126.89	1087.04	1224.06
novel_22486_x168	CGGAGCGCTGAGAAGACGGTCGAAC	0.0685357	0.375483	up	627.312	560.132	554.81	619.343	577.291	630.529
novel_23040_x164	TAAAGTATTGGACATTTATTTTGA	0.036218	0.801214	up	180.333	134.791	167.785	154.392	178.412	162.458
novel_23276_x162	CGCGAGCTGGGTTCAGAACGTCGTGAGA	-0.265965	0.194059	down	2664.92	2508.61	2313.2	2543.03	1689.82	1992.92
novel_23294_x162	AGATATAGTGGAGGTTAACATTGA	0.50293	0.562662	up	63.1936	79.377	76.0626	35.4925	77.7367	197.845
novel_23403_x161	GTCTACGGCCATACCACCCTGAACGCGCCCGATC	-0.0545471	0.792272	down	129.47	86.8654	125.28	118.9	113.419	96.5096
novel_23455_x161	GCATTGTTGGTTCAGTGGTAGAAT	0.116961	0.502595	up	49.3218	50.9211	49.217	42.5909	58.6211	61.1227
novel_23514_x160	GCCCGGCTAGCTCAGTCGGTAGAGCATGA	-0.224736	0.549429	down	7025.28	7160.4	7234.9	7973.38	7381.16	2975.71
novel_23517_x160	TTAACTGCCTGTACCTAGAACGAA	0.10307	0.54424	up	923.243	1003.44	941.834	848.27	1023.32	1209.59
novel_23569_x160	AACATGGGTCAGTCGGTCCTGAGA	0.0580495	0.83653	up	67.8175	77.8793	42.5056	76.3088	58.6211	61.1227
novel_23578_x160	AGGAAACTCTGGTGGAGGTCCGTAGCGGTCCTGAC	0.068487	0.299525	up	7963.93	7588.74	7523.49	8182.79	7528.99	8486.41
novel_23825_x158	GTTTCCGTAGTGTAGCGGTTATCAC	0.0462329	0.541646	up	1703.14	1714.84	1729.31	1618.46	1790.49	1906.06
novel_23873_x158	GCATTGGTTGTTCAGTGGTAGAAT	0.187299	0.432611	up	18.4957	23.9629	22.3714	19.5209	30.5849	24.1274
novel_24091_x156	TCAGACTGGGCAGGAGATGCCGTGGACC	0.137074	0.738575	up	44.6979	49.4234	33.557	24.8447	61.1699	54.6888
novel_24266_x155	ATGTGATTTCTGCCCAGTGCTCTG	0.259347	0.0951692	up	616.523	578.104	588.367	610.47	787.562	736.69
novel_24822_x151	TTACTGGCTTGTTATTGACGCTGA	-0.906662	0.102484	down	24.6609	13.4791	31.3199	14.197	10.195	11.2594
novel_2483_x1720	GCGCAAGACGGACCAGAGCGAAAG	-0.07759	0.408112	down	3156.6	2993.86	2814.32	3102.04	2650.69	2742.48
novel_24871_x151	GGTTCCGGCGGCGTCCGGTGAGCT	0.0403779	0.829512	up	61.6523	49.4234	69.3512	67.4357	52.2493	65.9482
novel_25373_x147	ACTCTTTCGAGGCCCTGTAATTGG	0.189996	0.157731	up	3039.46	2974.39	3149.89	3000.89	3756.85	3696.32
novel_2545_x1678	CTTACTGGCTTGTTATTGACGCTGA	-0.632966	0.0641261	down	57.0284	55.4141	62.6398	53.2387	28.0362	30.5614
novel_25498_x147	AGGGCAAAAGCTCGCTTGATCTTG	0.0801704	0.895375	up	15.4131	13.4791	6.71141	3.54925	16.5668	17.6934
novel_26578_x140	AAGACGATCAGATACCGTCGTAGT	0.313052	0.277768	up	120.222	128.8	116.331	104.703	174.589	175.326
novel_26799_x139	ACAGCAAGACGAGAAGACCCTATGGAGC	0.0632811	0.663002	up	118.681	88.363	96.1969	101.154	103.224	112.594
novel_27076_x137	AGGCAATTAAGATGAAAAGACTAAG	1.60059	0.126712	up	0	0	0	3.54925	2.54874	0
novel_28024_x132	GCGGACGTGGCTCAGCGGTAGAGC	0.715945	0.671698	up	0	2.99536	4.47427	14.197	0	0
novel_28111_x132	CGGGGGGGATGCGTGCATTTATCAGATCAAA	-0.272354	0.0775326	down	11832.6	11458.7	10326.6	10626.4	8748.57	8459.06
novel_28129_x132	CCTGGCGGAGCGCTGAGAAGACGGTCGAACTTG	-0.101167	0.448617	down	2914.61	2504.12	2451.9	2716.95	2186.82	2433.65
novel_28183_x131	GTGAGGTGAATTTATGAATTTTAAAA	-0.840157	0.17629	down	12.3305	7.48839	8.94855	7.09849	7.64623	0
novel_28464_x130	CCGCGCCGGGGAGGTGGAGCACGAGCGCAC	-0.0968232	0.790568	down	36.9914	32.9489	26.8456	37.2671	36.9568	16.0849
novel_28607_x129	GCCCGGCTAGCTCAGTCGGTAGAGC	1.05967	0.00119761	up	16.9544	10.4838	15.66	31.9432	30.5849	30.5614
novel_28848_x128	GGTTCCGGCGGCGTCCGGTGAGCTCTCGC	-0.142171	0.221271	down	1977.5	1884.08	1760.63	1859.8	1503.76	1730.74
novel_29018_x127	ACTGGCTTGTTATTGACGCTGAGG	-0.316479	0.330836	down	137.176	158.754	194.631	177.462	96.8523	119.028
novel_29159_x127	ATATCATTCGAACTCAAAGAAAAA	-0.066805	0.248243	down	164894	161406	163564	164165	145810	157722
novel_2937_x1421	GTTTCCGTAGTGTAGTGGTCATCAC	0.0620644	0.424234	up	3131.94	3125.66	2894.85	2928.13	3289.16	3337.62
novel_29439_x125	AAGGAAATCATTATGAACAAAAAAGA	0.382778	0.565999	up	16.9544	16.4745	20.1342	8.87311	21.6643	40.2123
novel_29513_x125	ACAGGAGGAGAGAACAATAACAGTA	0.0939046	0.334177	up	635.018	554.141	655.481	697.427	647.381	624.095
novel_29557_x125	TGTCACGCGGGAGACCGGGGTTCGATTCCCCGAC	-0.539686	0.0770177	down	92.4784	127.303	93.9597	83.4073	75.188	56.2972
novel_29778_x124	AGTTGAAAAGAACTTTGAAGAGAG	0.159694	0.0881392	up	2589.4	2357.35	2319.91	2622.89	2600.99	2893.68
novel_30089_x122	CCTCAGATCAGACGTGGCGACCCGC	-0.0635448	0.160786	down	3210.54	3062.75	3203.58	3135.76	2918.31	3014.32
novel_3061_x1361	AGCATGTTGGTAATGAAAACCTTGA	0.10447	0.263637	up	2956.23	2965.4	3114.09	3309.67	2920.86	3484
novel_30732_x119	GGGTCTGTAGCTCAGTTGGTTAGA	0.614087	0.177494	up	10.7891	13.4791	15.66	12.4224	22.9387	27.3444
novel_3076_x1355	TGAATCTGACAACAGGAAATAAACCTCCTT	-0.417064	0.135311	down	38.5327	50.9211	42.5056	40.8163	33.1337	24.1274
novel_31190_x118	GGTCAGTCGGTCCTGAGAGATGGG	-0.0133417	0.824574	down	1282.37	1280.52	1288.59	1364.69	1257.81	1193.5
novel_31731_x115	ACTCGACTGCATAATTTGTGGTAGTGGGGG	0.312138	0.221058	up	186.498	187.21	161.074	186.335	200.076	278.269
novel_31770_x115	AATTAACTGCCTGTACCTAGAACG	0.330315	0.329335	up	559.494	555.639	525.727	473.824	677.966	912.015
novel_31951_x115	CAAGACGGACCAGAGCGAAAGCATTTGCC	-0.0890764	0.0792431	down	6396.42	6215.37	5950.78	5762.2	5693.9	5994.85
novel_32010_x114	CACATATACTAAAATTGGAACGATACAGA	0.455169	0.158644	up	3151.97	2980.38	3192.39	2965.39	4664.2	5155.22
novel_32171_x114	ATAGGATACAACGAATGAATGTTTA	0.601789	0.036238	up	214.242	217.163	234.899	267.968	392.507	352.26
novel_32190_x114	ATAAACACGGACTAATTTTTTTGAA	0.224435	0.0520668	up	7950.06	7581.25	8344.52	8470.28	9469.86	9954.96
novel_32313_x113	GCAGGTGTAGTTTAATGTTAGAACTT	0.325625	0.301258	up	832.306	823.723	868.009	768.412	1010.58	1384.91
novel_32388_x113	GCAGCCGACTTAGAACTGGTGCGGACCAGGGG	0.0696472	0.17642	up	3814.73	3798.11	3626.4	3973.38	3749.2	4072.7
novel_32843_x111	AAGAACTTGAATATTATAAATTGGAG	-0.255463	0.0588441	down	80.148	74.8839	87.2483	60.3372	71.3649	70.7737
novel_33292_x110	AAGACGATCAGATACCGTCGTAGTT	0.168295	0.34158	up	246.609	266.587	257.271	230.701	318.593	316.873
novel_33504_x109	GAAACTCTGGTGGAGGTCCGTAGCGGTCCTGA	-0.0386841	0.574745	down	328.298	304.029	297.539	307.01	282.911	315.265
novel_33544_x109	CCCTGGTGGTCTAGTGGTTAGGATTCGG	0.0230615	0.790573	up	1145.19	1160.7	1178.97	1220.94	1052.63	1267.49
novel_33567_x109	CTGGTGGTCTAGTGGTTAGGATTCGG	0.0172387	0.837765	up	1142.11	1157.71	1174.5	1204.97	1050.08	1261.06
novel_33818_x108	ACAGGTGTAGTTTAATGGTAGAACT	0.642715	0.126276	up	803.021	787.779	854.586	828.749	1353.38	1637.45
novel_33893_x107	AACTGGTGCGGACCAGGGGAATCCGACTGTTT	-0.31102	0.075568	down	2073.06	1945.48	1718.12	1771.07	1451.51	1401
novel_34319_x106	CAATAACAGGTCTGTGATGCCCTTAG	-0.0653066	0.512485	down	3521.89	3571.96	3590.6	3840.28	3208.87	3162.3
novel_34862_x104	CGTAACTTCGGGATAAGGATTGGCTCTA	0.0638275	0.477611	up	4258.63	3998.8	3753.91	3936.11	4084.36	4534.34
novel_3538_x1179	TTAAAGACAAGAATGTAGAAATAAAAAAA	0.284057	0.25018	up	81.6893	77.8793	53.6913	94.055	71.3649	94.9011
novel_35680_x102	TCTGGAGTTCGAGGACAGCCTGGTCTACAC	0.171284	0.800805	up	21.5783	0	20.1342	15.9716	15.2925	16.0849
novel_35715_x102	AAGAAAGATTGCAAGAACTGCTAATT	0.0111572	0.946367	up	540.999	501.722	525.727	631.766	442.207	506.675
novel_35838_x101	CCGCGCCGGGGAGGTGGAGCACGAGCGCACGT	-0.413627	0.197557	down	194.205	178.224	170.022	175.688	150.376	80.4246
novel_35960_x101	TGAAAAGACTTTGGATGACTTGTG	-0.355319	0.255864	down	2130.09	2158.15	2255.03	2385.09	1173.7	1555.41
novel_36041_x101	GAAAATGATGATTGGAGCTTGCATGATCTGCTGA	-0.0751982	0.569669	down	467.016	492.736	387.025	447.205	388.684	442.336
novel_36062_x101	TAAAAGGAACTAAAATGAAAAGAACA	-0.561411	0.0817037	down	61.6523	61.4048	62.6398	58.5626	29.3106	36.9953
novel_36258_x100	TAAACAAAAAGATACTTGAATTTGAAC	-0.0233413	0.938735	down	35.4501	20.9675	24.6085	31.9432	20.39	27.3444
novel_3804_x1081	CGGTTCCGGCGGCGTCCGGTGAGCT	0.102277	0.723518	up	67.8175	49.4234	80.5369	86.9565	54.798	70.7737
novel_4516_x905	CGATCTGGCTGCGACATCTGTCAC	0.19436	0.227533	up	2469.17	2107.23	2093.96	2166.81	2741.17	2724.79
novel_458_x10005	GCGGAAGTAGCTCAGTTGGTAGAGC	-0.157517	0.142359	down	1177.56	1168.19	1140.94	1169.48	955.779	1000.48
novel_4581_x891	CTTACTGGCTTGTTATTGACGCTGAGG	-0.303546	0.191343	down	349.877	327.992	389.262	360.248	225.564	278.269
novel_4665_x874	GCATTGGTAGTTCAATGGTAGAATTCTC	0.129747	0.31497	up	334.464	284.559	369.128	338.953	364.47	377.996
novel_489_x9533	TCCCACATGGTCTAGCGGTTAGGAT	-0.0827272	0.796537	down	64.7349	104.838	78.2998	69.2103	101.95	62.7312
novel_526_x8944	AAAGAACTTGAATATTATAAATTGGAG	-0.0238259	0.546848	down	6285.45	5899.36	6109.62	6149.07	5800.94	6044.72
novel_5390_x754	CGCTGAGAAGACGGTCGAACTTGACTAT	-0.28259	0.122605	down	10806.1	10368.4	9590.6	10154.4	7460.18	7677.34
novel_5742_x705	CTATTTTGTTGGTTTTCGGAACTGA	-0.0041453	0.974498	down	843.095	855.174	677.852	857.143	741.685	770.468
novel_5873_x688	ATAGGAACTAACAATGAAAATATTTTG	-0.913326	0.283899	down	13.8718	19.4698	42.5056	21.2955	12.7437	4.82548
novel_6160_x653	GGCTGGTCCGAGTGCAGTGGTGTTTA	-0.165531	0.595318	down	52.4044	44.9304	44.7427	24.8447	48.4262	53.0803
novel_6498_x621	TTAAAGCTGGAAGCTATGAAGACTG	0.240805	0.19916	up	206.535	154.261	217.002	248.447	206.448	228.406
novel_6516_x618	CTTGAACTCTCTCACTGATTACTTGATGATAG	0.110978	0.403617	up	388.409	429.834	434.004	516.415	417.994	418.208
novel_661_x7079	TGAGCATGTAGACAAAGGTAACACT	-0.028163	0.962382	down	24.6609	13.4791	8.94855	10.6477	24.2131	11.2594
novel_720_x6496	CGCTGAGAAGACGGTCGAACTTGA	0.0837329	0.201962	up	465.475	434.327	413.87	480.923	456.225	455.203
novel_7537_x529	GGCTCGTTGGTCTAGGGGTATGATT	-0.343127	0.595634	down	13.8718	16.4745	11.1857	3.54925	7.64623	20.9104
novel_7594_x524	GGGAGACCGCCTGGGAATACCGGGTGCTGTAG	0.177632	0.449195	up	58.5697	70.3909	78.2998	65.661	72.6392	96.5096
novel_7892_x506	GCGGAAGTAGTTCAGTGGTAGAAC	-0.0310668	0.873841	down	21.5783	28.4559	31.3199	24.8447	30.5849	24.1274
novel_7926_x504	GGGTCTGTAGCTCAGTTGGTTAGAG	0.816148	0.119683	up	44.6979	47.9257	55.9284	49.6894	109.596	104.552
novel_8257_x483	AGTTCGAGGACAGCCTGGTCTACACAT	-0.503052	0.487743	down	13.8718	10.4838	17.8971	5.32387	20.39	3.21699
novel_8368_x478	GGCTGGTCCGAGTGCAGTGGTGTTTAC	-0.163656	0.624471	down	55.4871	47.9257	49.217	24.8447	54.798	56.2972
novel_857_x5467	AAAAGGAACTAAAATGAAAAGAACAT	-0.399675	0.283991	down	50.8631	62.9025	60.4027	65.661	31.8593	33.7783
novel_8671_x461	TCGTCTGATCTCGGAAGCTAAGCA	0.129916	0.249506	up	3282.98	3320.35	3371.36	3604.26	4055.05	3255.59
novel_8955_x446	TCAGATCTAGTTGGAGAAAAAGGAT	-0.219457	0.322822	down	1905.06	1788.23	1995.53	2086.96	1429.85	1368.83
novel_9090_x439	GCGGAAGTAGCTCAGTTGGTAGAGCG	-0.219122	0.0878447	down	1476.57	1514.15	1400.45	1412.6	1117.62	1241.76
novel_9097_x439	AGAAGACGGTCGAACTTGACTATCTAGAGGA	-0.161783	0.225593	down	7068.43	6751.54	6422.82	6954.75	5484.9	5655.46
novel_915_x5063	GCAGGTGCAGTTTAATGGTAGAAC	0.543745	0.187034	up	283.6	289.052	286.353	273.292	420.543	559.756
novel_9184_x435	CCCCAGGTGGCGGAATAGGTAGAC	0.307298	0.318771	up	356.042	320.503	369.128	289.264	490.633	514.718
novel_9309_x429	CGGGGGGGATGCGTGCATTTATCAGATCA	-0.28911	0.086817	down	614.982	608.058	572.707	582.076	451.128	435.902
