# Supplementary material for: GASZ self-interaction clusters mitochondria into the intermitochondrial cement for proper germ cell development
Source: PNAS Nexus. 2024 Jan 2;3(1):pgad480. doi: 10.1093/pnasnexus/pgad480 (PMC10781510; doi:10.1093/pnasnexus/pgad480)
Supplement: pgad480_Supplementary_Data [file pgad480_supplementary_data.zip › PNASNEXUS-PNASNEXUS-2023-00879RR-s03.xlsx]

## Sheet: Sheet1
Primer	Sequence （5’ to 3’）
For molecular cloning
Gasz-Δ335/345-s	TGCTCTTAAGGAACTAGAAGAAGTGACAAAGTTGGA
Gasz-Δ335/345-a	AACTTTGTCACTTCTTCTAGTTCCTTAAGAGCA
Gasz-Δ345/401-s	TGTGAAGAACTGGTTAGTAAT
Gasz-Δ345/401-a	ATTCAAATCTTCAACATTACT
Gasz-BamHI-F	GCGGGATCCATGGCAGCGGGCACACT
Gasz-XbaI-R	GCTCTAGA TTATTTTCTCTGCAAAGTTAG
Gasz-ΔMLS-XbaI-R	GCTCTAGATTAAATTCGAGTCTTCCATGTAG
p345/401-BamHI-F	CGGGATCCGAAGTGACAAAGTTGGAAATC
p345/401-XbaI-R	GCTCTAGAGTTAAACTGAAGTAAAAT
Tet-p345/401-SalI-F	ACGCGTCGACCATCATCACCATCACCATGAAGTGACAAAGTTGGAAATC
Tet-p345/401-hpaI-R	GGGGGCCCCGAATTCTTAAACTGAAGTAAAATTTCTGGGAT
For gene knockdown
shCullin3-F	TGCACATGAAGACTATTGTATTCAAGAGATACAATAGTCTTCATGTGCTTTTTTC
shCullin3-R	TCGAGAAAAAAGCACATGAAGACTATTGTATCTCTTGAATACAATAGTCTTCATGTGCA
shCullin9-F	TGCCACAAGGACTACTACAATTCAAGAGATTGTAGTAGTCCTTGTGGCTTTTTTC
shCullin9-R	TCGAGAAAAAAGCCACAAGGACTACTACAATCTCTTGAATTGTAGTAGTCCTTGTGGCA
shTrim21-F	TGGACATGTTGGGTTCATATTTCAAGAGAATATGAACCCAACATGTCCTTTTTTC
shTrim21-R	TCGAGAAAAAAGGACATGTTGGGTTCATATTCTCTTGAAATATGAACCCAACATGTCCA
shMycbp2-F	TGGGTTTGGAGTTGAAAATATTCAAGAGATATTTTCAACTCCAAACCCTTTTTTC
shMycbp2-R	TCGAGAAAAAAGGGTTTGGAGTTGAAAATATCTCTTGAATATTTTCAACTCCAAACCCA
For RT-PCR
Q-mGasz-F	AGAATGAGCGGGAAAATGAC
Q-mGasz-R	CGAATCCACACACTGTAACTG
Q-mCullin3-F	CTCACAAAAGAACCCAAGTCC
Q-mCullin3-F	CCTTCAGTTGCTGAGTTACC
Q-mCullin9-F	ACAAGAACACTGAGACCTCC
Q-mCullin9-F	TCCATCAATCCTTCTACCTCC
Q-mTrim21-F	CTCACGATGCAAAGAACAGAC
Q-mTrim21-R	AACCACGAATCCTCCTCTCC
Q-mMycbp2-F	CGCCAGAAGTCCTAGAGTCTC
Q-mMycbp2-F	CGCCAGAAGTCCTAGAGTCTC
Q-mMycbp2-R	CCACCAGGCTAAAGAGGCAA
Q-mβActin-F	TCGAGTCGCGTCCACC
Q-mβActin-R	GGGAGCATCGTCGCCC
Q-mGapdh-F	TGGATTTGGACGCATTGGTC
Q-mGapdh-R	CCTGCTTCACCACCTTCTTGA
For piRNA RT-PCR
5S-RT	CTCAACTGGTGTCGTGGAGTCGGCAATTCAGTTGAGAAAGCCTA
Q-5S- F	ACACTCCAGCTGGGGCCTGGGAATACCGG
piR-010111-RT	CTCAACTGGTGTCGTGGAGTCGGCAATTCAGTTGAGTCATCCACCC
Q-piR-010111-F	ACACTCCAGCTGGGTTTGTTGAATGGATGA
piR-002786-RT	CTCAACTGGTGTCGTGGAGTCGGCAATTCAGTTGAGCCCGGCCTC
Q-piR-002786-F	ACACTCCAGCTGGGTGAGGTGATGAAGGAA
piR-030955-RT	CTCAACTGGTGTCGTGGAGTCGGCAATTCAGTTGAGGAGTTCCAG
Q-piR-030955-F	ACACTCCAGCTGGGTTGTGTAGCCCTGGCT
piR-029602-RT	CTCAACTGGTGTCGTGGAGTCGGCAATTCAGTTGAGTTTCTAACGAAAT
Q-piR-029602-F	ACACTCCAGCTGGGTGATAGACTGTCTTGA
Universal-Rev	CTCAACTGGTGTCGTGGAGTCGG
